# Supplementary material for: Efficacy and Safety of Weekly Calcifediol Formulations (75 and 100 µg) in Subjects with Vitamin D Deficiency: A Phase II/III Randomised Trial
Source: Nutrients. 2024 Nov 5;16(22):3796. doi: 10.3390/nu16223796 (PMC11597509; doi:10.3390/nu16223796)
Supplement: Supplementary file 1 [file nutrients-16-03796-s001.zip]

Archive with 1 entries (1 files):
- nutrients-3286672-supplementary.pdf
